# Supplementary material for: Taxonomy, Sequence Variance and Functional Profiling of the Microbial Community of Long-Ripened Cheddar Cheese Using Shotgun Metagenomics
Source: Microorganisms. 2023 Aug 10;11(8):2052. doi: 10.3390/microorganisms11082052 (PMC10458550; doi:10.3390/microorganisms11082052)
Supplement: Supplementary file 1 [file microorganisms-11-02052-s001.zip]

Archive with 1 entries (1 files):
- microorganisms-2449686-supplementary.pdf
